# Supplementary material for: Analysis of mRNA and Protein Levels of CAP2, DLG1 and ADAM10 Genes in Post-Mortem Brain of Schizophrenia, Parkinson’s and Alzheimer’s Disease Patients
Source: Int J Mol Sci. 2022 Jan 28;23(3):1539. doi: 10.3390/ijms23031539 (PMC8835961; doi:10.3390/ijms23031539)
Supplement: Supplementary file 1 [file ijms-23-01539-s001.zip]

Archive with 1 entries (1 files):
- ijms-1513888-supplementary.pdf
